# Supplementary material for: How much does the unguarded X contribute to sex differences in life span?
Source: Evol Lett. 2022 Jul 5;6(4):319–29. doi: 10.1002/evl3.292 (PMC9346086; doi:10.1002/evl3.292)
Supplement: Supplementary file 2 — Supplementary Information [file EVL3-6-319-s001.xlsx]

## Sheet: Explanation of data
Overview:
This supplementary data file is comprised of three sheets (this sheet [which explains the other two], 'Papers uncovered in search' [which lists the summary details of the papers we uncovered in our literature search) and 'Sex-bias estimates' [which contains a dataset of all collected estimates])
For information on how Figure 1 was produced from the 'Sex-bias estimates' sheet, see:				https://ijbeasley.github.io/unguarded_x_journal_club/figure_1.html
For summary information on the male-biased estimated dataset (i.e. the ''Sex-bias estimates" sheet) we created see:				https://ijbeasley.github.io/unguarded_x_journal_club/sex_biased_mutation_rate.html
Sheet: 'Papers uncovered in search'
Aim:	To document the research articles and preprints we uncovered during our search for estimates of sex-biased mutation rate, and whether we used estimates from these studies to find reasonable ranges for the sex-biased mutation rate parameter. We also use this sheet to explain why we choose to exclude particular studies. Each row in this sheet is a single research article or preprint we uncovered du…
Columns:	Included in dataset of estimates?	If not included in estimates dataset why?	Authors	Year	Journal
Description:	Did we include estimates from this article in our dataset of sex-biased mutation rate estimates (i.e. sheet 'Sex-bias estimates')? (Yes/No)	Explanation of why estimates from this particular dataset were not included (where applicable)	Citation summary of authors of the article	Year article was published or preprinted	The journal or archiving service this article was found
Sheet: 'Sex-bias estimates'
Aim:	To contain the estimates of sex-biased mutation rate we collected from the studies in sheet 'Papers uncovered in search' and to document the methods used to collect these estimates (including species, and genetic loci used). Each row in this sheet is a single estimate of the sex-biased mutation rate. This estimate is unique to a species (or group of species), paper and method. The columns in this…
Columns:	authors	year	taxonomic_class	animal_name	scientific_name	alpha_point_estimate	alpha_estimate_lower	alpha_estimate_upper	method_used_to_calculate_alpha	upper_lower_meaning	loci_type_for_estimate	number_of_loci_for_estimate	mutation_type	other_notes
Description:	Citation summary of authors of the article	Year article was published or preprinted	The taxonomic class of the species used to produce the estimate	The common name/s of the species used to produce the estimate. When the estimate was calculated across for multiple species (without a group name) then the common animal names were be separated by a semi-colon (;). When the estimate was calculated for a group of species, the common name of the group and the species in the group we provided this information in the form "common_name_of_the_group (c…	The scientific name/s of the species used to produce the estimate. When there was multiple species per estimate, we separated each speices by a semi-colon (;).	The point estimate of the male-biased mutation rate.	The estimated lower bound of the male-biased mutation rate. Can be for example the lower bound of the 95% confidence interval, but can also be the lower bound in other ways, for e.g. based on the kind of site used.	The esimtated upper bound of the point estimate. Can be for example the upper bound of the 95% confidence interval. but can also be the upper bound in other ways, for e.g. based on the kind of site used.	What method was used to calculate the male-biased mutation rate? Can be direct (i.e. using trios) or indirect using the evolutionary method from Miyata et al. 1978. In the case of the evolutionary method we also indicate what chromosomes (and hence which forms of the equations from Miyata et al. 1978) were used to estimate the male-bias mutation rate.	What do the lower and upper estimates mean for this estimate of alpha (the male biased-mutation rate). For example, the upper and lower estimates could be the upper and lower bounds of the 95% confidence interval for the male-biased mutation rate.	What type of locus/ or loci were used to produce these estimates. Can be for example: Intron, Exon, Synomous site etc.	How many loci were used to produce, or were searched (particularly in the case of trios) the estimate of the male-biased mutation rate? Can vary anywhere from a single locus, to the whole genome. (Note: if you're expecting a numeric variable you're going to be disappointed!)	What kind of mutations were used to estimate the male-biased mutation rate? For example, could be single nucleotide subtitutions (common for estimated produced using the 1978 Miyata et al. evolutionary method), indels etc.	Anything else about the study was conducted or how the estimate was calculated that we thought was worth noting.

## Sheet: Papers uncovered in search
Included in dataset of estimates?	If not included in estimates dataset why?	Authors	Year	Journal	Notes
No	Calculated using mitocondrial and chloroplastal mutation rates, unlikely to be indicate of genome-wide rate	Liu, Mitton and Wu	1996	Evolution
No	Calculated using mitocondrial and chloroplastal mutation rates, unlikely to be indicate of genome-wide rate	Whittle and Johnston	2002	Molecular Biology and Evolution
No	Disease-loci based estimate, unlikely to be indicative of the genome-wide rate	Ketterling et al.	1993	American Journal of Human Genetics
No	Disease-loci based estimate, unlikely to be indicative of the genome-wide rate	Nordenskjöld, Friedman and Anvret	1994	Human Genetics
No	Disease-loci based estimate, unlikely to be indicative of the genome-wide rate	Carson et al.	1994	PNAS
No	Disease-loci based estimate, unlikely to be indicative of the genome-wide rate	Richards et al.	1995	Human Molecular Genetics
No	Disease-loci based estimate, unlikely to be indicative of the genome-wide rate	Yin et al.	1996	European Journal of Human Genetics
No	Disease-loci based estimate, unlikely to be indicative of the genome-wide rate	Moloney et al.	1996	Nature Genetics
No	Disease-loci based estimate, unlikely to be indicative of the genome-wide rate	Shuffenecker et al.	1997	American Journal of Human Genetics
No	Disease-loci based estimate, unlikely to be indicative of the genome-wide rate	Wilkin et al.	1998	American Journal of Human Genetics
No	Disease-loci based estimate, unlikely to be indicative of the genome-wide rate	Mimault et al.	1999	American Journal of Human Genetics
No	Disease-loci based estimate, unlikely to be indicative of the genome-wide rate	Glaser et al.	2000	American Journal of Human Genetics
No	Disease-loci based estimate, unlikely to be indicative of the genome-wide rate	Kluwe et al.	2000	Neurogenetics
No	Disease-loci based estimate, unlikely to be indicative of the genome-wide rate	Trappe et al.	2001	American Journal of Human Genetics
No	Disease-loci based estimate, unlikely to be indicative of the genome-wide rate	Girad et al.	2001	European Journal of Human Genetics
No	Disease-loci based estimate, unlikely to be indicative of the genome-wide rate	Rannan-Eliya et al.	2004	Human Genetics
No	Disease-loci based estimate, unlikely to be indicative of the genome-wide rate	Böhm et al.	2006	American Journal of Medical Genetics
No	Disease-loci based estimate, unlikely to be indicative of the genome-wide rate	Li et al.	2006	Human Genetics
No	Disease-loci based estimate, unlikely to be indicative of the genome-wide rate	Sol-Church et al.	2006	Human Mutation
No	Disease-loci based estimate, unlikely to be indicative of the genome-wide rate	Zampino et al.	2007	Human Mutation
No	Does not provide a point estimate	Bauer and Aquadro	1997	Molecular Biology and Evolution
No	Does not provide a point estimate	Betancourt, Presgraves, and Swanson	2002	Molecular Biology and Evolution
No	Later corrected by Makova and Li 2002	Bohossian, Skaletsky and Page	2000	Nature
No	Not primary source of estimtates	Li, Yi and Makova	2002	Current Opinion in Genetics and Development
No	Not primary source of estimtates	Ibarguchi et al.	2004	Journal of Heredity
No	Not primary source of estimtates	Ellegren	2006	Royal Society B: Biological Sciences
No	Not primary source of estimtates	Hedrick	2007	Evolution: International Journal of Organic Evolution
No	Not primary source of estimtates	Wilson Sayres and Makova	2011	Bioessays
No	This estimate was later corrected by Lohmueller, Degenhardt and Keinan 2010 which we included	Labuda et al.	2010	The American Journal of Human Genetics
No	This is a re-analysis of already included data from Jónsson et al.2017, measuring the male-bias mutation rate against paternal age	Gao et al.	2019	PNAS
Yes		Shimmin, Chang and Li	1993	Nature
Yes		Chang et al.	1994	PNAS
Yes		Chang et al.	1995	Journal of Molecular Evolution
Yes		Chang, Hewett-Emmett and Li	1996	Zoological Studies
Yes		Huang et al.	1997	Journal of Molecular Evolution
Yes		Ellegren and Fridolfsson	1997	Nature Genetics
Yes		Primmer et al.	1998	Molecular Biology and Evolution
Yes		Slattery and O'Brien	1998	Genetics
Yes		Kahn and Quinn	1999	Journal of Molecular Evolution
Yes		Ellegren	2000	Nature Genetics
Yes		Huttley et al.	2000	Molecular Biology and Evolution
Yes		Carmichael et al.	2000	Journal of Molecular Evolution
Yes		Nachman and Crowell	2000	Genetics
Yes		Lawson and Hewitt	2002	Journal of Molecular Evolution
Yes		Makova and Li	2002	Nature
Yes		Bartosch-Härlid et al.	2003	Evolution
Yes		Ellegren and Fridolfsson	2003	Journal of Molecular Evolution
Yes		Rat Genome Sequencing Project Consortium	2004	Nature
Yes		Axelsson et al.	2004	Molecular Biology and Evolution
Yes		Lindblad-Toh et al.	2005	Nature
Yes		Berlin et al.	2006	Journal of Molecular Evolution
Yes		Goetting-Minesky and Makova	2006	Journal of Molecular Evolution
Yes		Künstner et al.	2010	Molecular Ecology
Yes		Lohmueller, Degenhardt and Keinan	2010	The American Journal of Human Genetics
Yes		Wilson Sayres et al.	2011	Evolution: International Journal of Organic Evolution
Yes		Vicoso et al.	2013	PLoS Biology
Yes		Garrigan et al.	2014	Genome Biology and Evolution
Yes		Wang et al.	2014	BMC Evolutionary Biology
Yes		Venn et al.	2014	Science
Yes		Smeds et al.	2016	Genome Research
Yes		Mawaribuchi et al.	2016	Proceedings of the Royal Society B: Biological Sciences
Yes		Link et al.	2017	Genome Biology and Evolution
Yes		Jónsson et al.	2017	Nature	Interesting to note they didn't find sex-bias across all mutation types.
Yes		Tatsumoto et al.	2017	Scientific Reports
Yes		Charlesworth, Campos, and Jackson	2018	Molecular Ecology
Yes		Thomas et al.	2018	Current Biology
Yes		Acosta et al.	2019	Genome Biology and Evolution
Yes		Bechsgaard et al.	2019	Molecular Biology and Evolution
Yes		Lindsay et al.	2019	Nature Communications
Yes		Besenbacher et al.	2019	Nature Ecology and Evolution
Yes		Phung et al.	2019	Proceedings of the Royal Society B
Yes		Hayes et al.	2020	Genome Biology and Evolution
Yes		Wang et al.	2020	Genome Research
Yes		Wu et al. (Przeworski)	2020	PLoS Biology
Yes		Campbell et al.	2020	bioRxiv
Yes		Törmä, Burny, and Schlötterer	2020	bioRxiv
Yes		Schield et al.	2021	Journal of Heredity
Yes		Manuel, Wu and Przeworski	2022	bioRxiv

## Sheet: Sex-bias estimates
authors	year	taxonomic_class	animal_name	scientific_name	alpha_point_estimate	alpha_estimate_lower	alpha_estimate_upper	method_used_to_calculate_alpha	upper_lower_meaning	loci_type_for_estimate	number_of_loci_for_estimate	mutation_type	other_notes
Shimmin, Chang and Li	1993	Mammalia	Primates (Human, Orangutan, Baboons, Squirrel Monkey)	Homo sapiens;Pongo pygmaeus;Papio cynocephalus;Saimiri boliviensis	6.26	2.63	32.4	Evolutionary method (Miyata et al. 1987, comparing X/Y)	Lower and upper estimates are the 95% confidence interval for alpha	Intron	Single gene pair	Gene pair: ZFY/ZFX
Chang et al.	1994	Mammalia	Rodents (Mouse;Rat)	Mus musculus;Rattus norvegicus	1	1.8	3.2	Evolutionary method (Miyata et al. 1987, comparing X/Y)	Lower and upper estimates are the 95% confidence interval for alpha	Intron	Single gene pair (1 intron)	Gene pair: ZFY/ZFX
Chang and Li	1995	Mammalia	Rodents (Mouse;Rat)	Mus musculus;Rattus norvegicus	2	1	3.9	Evolutionary method (Miyata et al. 1987, comparing X/Y)	Lower and upper estimates are the 95% confidence interval for alpha	Intron	Single gene pair (3 intron)	Gene pair: Ube 1X/Ube 1Y	Used both non-synmous and synomous substitions, from the article: "a similar estimate is obtained using synonymous substitutions (~ = 2.37), although the 95% confidence interval is larger (-0.21 to 5.10)"
Chang, Hewett-Emmett and Li	1996	Mammalia	Primates (Human, Orangutan, Baboons, Squirrel Monkey)	Homo sapiens;Pongo pygmaeus;Papio cynocephalus;Saimiri boliviensis	4.2	2.2	10	Evolutionary method (Miyata et al. 1987, comparing X/Y)	Lower and upper estimates are the 95% confidence interval for alpha	Intron	Single gene pair	Gene pair: SMCY/SMCX
Ellegren and Fridolfsson	1997	Aves	Birds (Collared flycatcher;Yellowhammer)	Ficedula albicollis;Emberiza citrinella	3.9	1.12	6.68	Evolutionary method (Miyata et al. 1987; comparing Z/W)	Lower and upper estimates are the 95% confidence interval for alpha	Exon	Single gene pair	Gene pair: CHDZ / CHDW
Huang et al.	1997	Mammalia	Primates (Human, Orangutan, Squirrel Monkey)	Homo sapiens;Pongo pygmaeus;Saimiri boliviensis	5.14	2.42	16.6	Evolutionary method (Miyata et al. 1987, comparing X/Y)	Lower and upper estimates are the 95% confidence interval for alpha	Intron	Single gene pair	Gene pair: AMGX/AMGY
Ellegren and Fridolfsson	1997	Aves	Birds (Collared flycatcher;Bluethroat;Willow warbler;Wood warbler)	Ficedula albicollis;Luscinia svecica;Phylloscopus trochilus;P. sibilatrix	6.5	2.8	10.2	Evolutionary method (Miyata et al. 1987; comparing Z/W)	Lower and upper estimates are the 95% confidence interval for alpha	Intron	Single gene pair	Gene pair: CHD1Z / CHD1W
Primmer et al.	1998	Aves	Barn swallow	Hirundo rustica	1.8	0.7	5.2	Direct estimate (trios)	Lower and upper estimates are the 95% confidence interval for alpha	Microsattelite	Single locus	HrU9 locus
Slattery and O'Brien	1998	Mammalia	Cats (Ocelot;Domestic cat;Panthera;Puma;Lynx;Asian leopard;Caracal;Bay)	Family Felidae(Leopardus pardalis;Leopardus tigrina;Leopardus weidii;Lynchailurus colocolo;Oncifelis geoffroyi;Felis catus;Felis chaus;Felis libyca;Felis margarita;Felis nigripes;Felis bieti;Felis silvestries;Panthera leo;Panthera pardus;Panthera tigris;Panthera uncia;Panthera onca;Neofelis neofelis)	4.38	3.76	5.14	Evolutionary method (Miyata et al. 1987; comparing X/Y)	Lower and upper estimates are the 95% confidence interval for alpha	Intron	Single gene pair	Gene pair: ZFY/ZFX
Kahn and Quinn	1999	Aves	Birds (Ostrich;Sage grouse;Canvasback duck;Tundra swan;snow goose)	Struthio camelus;Centrocercus urophasianus;Aythya valisineria;Olor columbianus;Chen caerulescens	4.1	3.1	5.1	Evolutionary method (Miyata et al. 1987; comparing Z/W)	Lower and upper estimates are the 95% confidence interval for alpha	Intron	Single gene pair	Gene pair: CHD1Z / CHD1W
Carmichael et al.	2000	Aves	Birds (Chicken;Turkey)	Gallus domesticus;Meleagris gallopavo	1.8			Evolutionary method (Miyata et al. 1987; comparing Z/W)	No confidence interval provided in article	Intron	Single gene pair	Gene pair: ATP5A1Z/ATP5A1W
Huttley et al.	2000	Mammalia	Human	Homo sapiens	1.931	1.37	2.77	Evolutionary method (Miyata et al. 1987; comparing X/Autosomes)	Lower and upper estimates are the 95% confidence interval for alpha	Short tandem repeat (STR) excluding those likely to be in linkage disequilibrium	Whole genome		Confidence interval was "estimated from 1,000 randomizations of the data, where each randomization involved drawing with replacement samples of n haploid genomes and re-estimating homozygosities for each locus"
Carmichael et al.	2000	Aves	Birds (Eider;Goldeneye)	Somateria mollissima;Bucephala clangula	2.3			Evolutionary method (Miyata et al. 1987; comparing Z/W)	No confidence interval provided in article	Intron	Single gene pair	Gene pair: ATP5A1Z/ATP5A1W
Nachman and Crowell	2000	Mammalia	Human	Homo sapiens	3.6	1		Evolutionary method (Miyata et al. 1987; comparing X/Autosomes)	"Minimum and maximum values of alpha were obtained by adjusting both numerator and denominator of kX/kA by one standard error..."		Pseudogenes
Ellegren	2000	Mammalia	Human	Homo sapiens	4.9	3	10.3	Direct estimate (trios)	Lower and upper estimates are the 95% confidence interval for alpha	Microsattelite	52 loci
Carmichael et al.	2000	Aves	Birds (Herring gull;Black-headed gull)	Larus argentatus;Larus ridibundus	5			Evolutionary method (Miyata et al. 1987; comparing Z/W)	No confidence interval provided in article	Intron	Single gene pair	Gene pair: ATP5A1Z/ATP5A1W
Makova and Li	2002	Mammalia	Primates (Human, Gorilla, Bonobo,Siamang,Gibbon)	Homo sapiens;Gorilla gorilla;Pan paniscus;Symphalangus syndactylus;Hylobates lar	2.23	1.47	3.84	Evolutionary method (Miyata et al. 1987; comparing Y/Autosomes)	Lower and upper estimates are the 95% confidence interval for alpha	Non-coding	Three homologous fragments		Compared Y with Chromosome 3 ((three segments), we include the external branch estimate only here as the authors note this was the most reliable
Lawson and Hewitt	2002	Mammalia	Sheep;goats	Ammotragus lervia;Hemitragus jayakari;Ovis aries;O. ammon;O. dalli;Pseudois nayaur;Capra cylindricornis;Bos taurus	3.94	1.25	32.29	Evolutionary method (Miyata et al. 1987; comparing X/Y)	Lower and upper estimates are the 95% confidence interval for alpha	Intron	Single gene pair	Gene pair: ZFY/ZFX
Bartosch-Härlid et al.	2003	Aves	Birds (Passeriformes based clade)	Erithacus rubecula;Ficedula albicollis;Sialia mexicana;Sialia sialis	1.7	0.88	2.52	Evolutionary method (Miyata et al. 1987; comparing Z/W)	Lower and upper estimates are 2 standard errors from the mean (rough 95% confidence interval)	Intron	Gene pair
Bartosch-Härlid et al.	2003	Aves	Birds (Galliformes and Anseriformes based clade)	Phasianus colchicus;Lyrurus tetrix;Cygnus buccinator	1.77	1.23	2.31	Evolutionary method (Miyata et al. 1987; comparing Z/W)	Lower and upper estimates are 2 standard errors from the mean (rough 95% confidence interval)	Intron	Gene pair
Bartosch-Härlid et al.	2003	Aves	Birds (Galliformes and Anseriformes based clade)	Phasianus colchicus; Tetrao tetrix; Cygnus buccinator	1.77	1.2408	2.2992	Evolutionary method (Miyata et al. 1987; comparing Z/W)	Lower and upper estimates are 2 standard errors from the mean (rough 95% confidence interval)	Intron	Gene pair
Bartosch-Härlid et al.	2003	Aves	Birds (Passeriformes based clade)	Cyanistes caeruleus;Parus major;Hirundo rustica;Phylloscopus trochilus;Tachycineta bicolor;Troglodytes aedon	2.43	1.67	3.19	Evolutionary method (Miyata et al. 1987; comparing Z/W)	Lower and upper estimates are 2 standard errors from the mean (rough 95% confidence interval)	Intron	Gene pair
Bartosch-Härlid et al.	2003	Aves	Birds (Passeriformes based clade)	Agelaius phoeniceus;Cardinalis cardinalis;Emberiza citrinella;Emberiza schoeniclus;Icteria virens;Passer domesticus;Passer montanus;Prunella collaris;Prunella modularis;Setophaga citrina	3.48	2.34	4.62	Evolutionary method (Miyata et al. 1987; comparing Z/W)	Lower and upper estimates are 2 standard errors from the mean (rough 95% confidence interval)	Intron	Gene pair
Bartosch-Härlid et al.	2003	Aves	Birds (Charadriiformes and Procellariiformes based clade)	Stercorarius antarcticus;Charadrius morinellus;Haematopus ostralegus;Chroicocephalus ridibundus;Fulmarus glacialis;Hydrobates leucorhous	4.74	3.42	6.06	Evolutionary method (Miyata et al. 1987; comparing Z/W)	Lower and upper estimates are 2 standard errors from the mean (rough 95% confidence interval)	Intron	Gene pair
Bartosch-Härlid et al.	2003	Aves	Birds (Charadriiformes and Procellariiforme based clade)	Catharacta antarctica; Charadrius morinellus; Haematopus ostralegus; Larus ridibundus; Fulmarus glacialis; Oceanodroma leucorhoa	4.74	3.4464	6.0336	Evolutionary method (Miyata et al. 1987; comparing Z/W)	Lower and upper estimates are 2 standard errors from the mean (rough 95% confidence interval)	Intron	Gene pair
Ellegren and Fridolfsson	2003	Actinopterygii	Salmonid Fish	Oncorhynchus kisutch;Oncorhynchus tshawytscha	5.98	5.35	6.6	Evolutionary method (Miyata et al. 1987; comparing Y/Autosomes)	Lower and upper estimates are based on different calculations for alpha	Intron	Gene pair		95% confidence intervals for each estimate include 1. Point estimate is just the mean of the lower and upper values
Axelsson et al.	2004	Aves	Birds (Chicken;Turkey)	Gallus gallus;Meleagris galopavo	1.71	0.62	7.16	Evolutionary method (Miyata et al. 1987; comparing Z/Autosomes)	Lower and upper estimates are the 95% confidence interval for alpha	Intron	Whole genome excluding short introns		Orthologous introns
Rat Genome Sequencing Project Consortium	2004	Mammalia	Rodents (Mouse;Rat)	Mus musculus;Rattus norvegicus	1.9			Evolutionary method (Miyata et al. 1987; comparing X/Autosomes)	No confidence interval provided in article	Ancestral repeats		Nucleotide substitution
Rat Genome Sequencing Project Consortium	2004	Mammalia	Rodents (Mouse;Rat)	Mus musculus;Rattus norvegicus	2.3			Evolutionary method (Miyata et al. 1987; comparing X/Autosomes)	No confidence interval provided in article	Ancestral repeats		Indels	Small Indel (<50 bp)
Axelsson et al.	2004	Aves	Birds (Chicken;Turkey)	Gallus gallus;Meleagris galopavo	2.37	1.18	2.97	Evolutionary method (Miyata et al. 1987; comparing Z/W)	Lower and upper estimates are the 95% confidence interval for alpha	Intron	Whole genome excluding short introns		Orthologous introns
Axelsson et al.	2004	Aves	Birds (Chicken;Turkey)	Gallus gallus;Meleagris galopavo	2.52	1.88	3.34	Evolutionary method (Miyata et al. 1987; comparing W/Autosomes)	Lower and upper estimates are the 95% confidence interval for alpha	Intron	Whole genome excluding short introns		Orthologous introns
Lindblad-Toh et al.	2005	Mammalia	Dog	Canis lupus familiaris	2.8			Evolutionary method (Miyata et al. 1987; comparing X/Autosomes)	No confidence interval provided in article	Ancestral repeats	Orthologues		Lineage rather than species specific. For e.g. includes lineage leading up dog/mouse
Lindblad-Toh et al.	2005	Mammalia	Human	Homo sapiens	4.7			Evolutionary method (Miyata et al. 1987; comparing X/Autosomes)	No confidence interval provided in article	Ancestral repeats	Orthologues		Lineage rather than species specific.
Berlin et al.	2006	Aves	Birds (galliform)	Gallus gallus;Alectoris rufa;Coturnix coturnix;Meleagris gallopavo;Lyrurus tetrix	2.19	1.39	3.29	Evolutionary method (Miyata et al. 1987; comparing Z/W)	Lower and upper estimates are point estimates of alpha derived using different introns, different introns resulted in the calculation of statistically significant different values of alpha	Introns	Gene pairs
Goetting-Minesky and Makova	2006	Mammalia	Primates	Homo sapiens;Pongo pygmaeus;Hylobates lar;Colobus angolensis;Saimiri boliviensis	3.79	2.71	5.99	Evolutionary method (Miyata et al. 1987; comparing X/Y)	Lower and upper estimates are the 95% confidence interval for alpha	Intron	Gene pairs
Goetting-Minesky and Makova	2006	Mammalia	Perissodactyla mammals	Equus przewalskii;Equus hemionus onager;Diceros bicornis;Ceratotherium simum simum;Tapirus indicus	3.88	2.9	6.07	Evolutionary method (Miyata et al. 1987; comparing X/Y)	Lower and upper estimates are the 95% confidence interval for alpha	Intron	Gene pairs
Künstner et al.	2010	Aves	Anna's hummingbird	Calypte anna	0.0283			Evolutionary method (Miyata et al. 1987; comparing Z/Autosomes)	No confidence interval provided in article	Synonymous site	Whole genome
Künstner et al.	2010	Aves	Barbary dove	Streptopelia risoria	0.5			Evolutionary method (Miyata et al. 1987; comparing Z/Autosomes)	No confidence interval provided in article	Synonymous site	Whole genome
Künstner et al.	2010	Aves	Emu	Dromaius novaehollandiae	1.168			Evolutionary method (Miyata et al. 1987; comparing Z/Autosomes)	No confidence interval provided in article	Synonymous site	Whole genome
Künstner et al.	2010	Aves	European pied flycatcher	Ficedula hypoleuca	1.97			Evolutionary method (Miyata et al. 1987; comparing Z/Autosomes)	No confidence interval provided in article	Synonymous site	Whole genome
Künstner et al.	2010	Aves	Golden-collared manakin	Manacus vitellinus	2.21			Evolutionary method (Miyata et al. 1987; comparing Z/Autosomes)	No confidence interval provided in article	Synonymous site	Whole genome
Künstner et al.	2010	Aves	Budgerigar	Melopsittacus undulatus	2.242			Evolutionary method (Miyata et al. 1987; comparing Z/Autosomes)	No confidence interval provided in article	Synonymous site	Whole genome
Künstner et al.	2010	Aves	Carrion crow	Corvus corone	2.703			Evolutionary method (Miyata et al. 1987; comparing Z/Autosomes)	No confidence interval provided in article	Synonymous site	Whole genome
Künstner et al.	2010	Aves	Eurasian blue tit	Cyanistes caeruleus	3.604			Evolutionary method (Miyata et al. 1987; comparing Z/Autosomes)	No confidence interval provided in article	Synonymous site	Whole genome
Künstner et al.	2010	Aves	Ruby-throated hummingbird	Archilochus colubris	4.888			Evolutionary method (Miyata et al. 1987; comparing Z/Autosomes)	No confidence interval provided in article	Synonymous site	Whole genome
Lohmueller, Degenhardt and Keinan	2010	Mammalia	Human	Homo sapiens	4.95	4.95	22.43	Evolutionary method (Miyata et al. 1987; comparing X/Autosomes)	Lower and upper estimates on alpha are point estimates using different breeding ratios (beta) estimated from different human populations				Point estimate is when the breeding ratio is taken as 1. Miyata's equations were adapted to be in terms of beta (breeding ratio)
Künstner et al.	2010	Aves	American crow	Corvus brachyrhynchos	5			Evolutionary method (Miyata et al. 1987; comparing Z/Autosomes)	No confidence interval provided in article	Synonymous site	Whole genome
Wilson Sayres et al.	2011	Mammalia	Hedgehog	Erinaceus europaeus	0.97	0.62	1.41	Evolutionary method (Miyata et al. 1987; comparing X/Autosomes)	Lower and upper estimates are the 95% confidence interval for alpha	Non-coding regions	Whole genome
Wilson Sayres et al.	2011	Mammalia	Shrew	Sorex araneus	1.08	0.88	1.26	Evolutionary method (Miyata et al. 1987; comparing X/Autosomes)	Lower and upper estimates are the 95% confidence interval for alpha	Non-coding regions	Whole genome
Wilson Sayres et al.	2011	Mammalia	Cat	Felis catus	1.43	1.04	1.91	Evolutionary method (Miyata et al. 1987; comparing X/Autosomes)	Lower and upper estimates are the 95% confidence interval for alpha	Non-coding regions	Whole genome
Wilson Sayres et al.	2011	Mammalia	Guinea pig	Cavia porcellus	1.47	1.24	1.75	Evolutionary method (Miyata et al. 1987; comparing X/Autosomes)	Lower and upper estimates are the 95% confidence interval for alpha	Non-coding regions	Whole genome
Wilson Sayres et al.	2011	Mammalia	Armadillo	Dasypus novemcinctus	1.64	1.34	2.04	Evolutionary method (Miyata et al. 1987; comparing X/Autosomes)	Lower and upper estimates are the 95% confidence interval for alpha	Non-coding regions	Whole genome
Wilson Sayres et al.	2011	Mammalia	Kangaroo rat	Dipodomys ordii	1.88	1.69	2.08	Evolutionary method (Miyata et al. 1987; comparing X/Autosomes)	Lower and upper estimates are the 95% confidence interval for alpha	Non-coding regions	Whole genome
Wilson Sayres et al.	2011	Mammalia	Sloth	Choloepus hoffmanni	1.92	1.18	2.91	Evolutionary method (Miyata et al. 1987; comparing X/Autosomes)	Lower and upper estimates are the 95% confidence interval for alpha	Non-coding regions	Whole genome
Wilson Sayres et al.	2011	Mammalia	Rat	Rattus norvegicus	1.92	1.39	2.91	Evolutionary method (Miyata et al. 1987; comparing X/Autosomes)	Lower and upper estimates are the 95% confidence interval for alpha	Non-coding regions	Whole genome
Wilson Sayres et al.	2011	Mammalia	Pika	Ochotona princeps	1.99	1.57	2.5	Evolutionary method (Miyata et al. 1987; comparing X/Autosomes)	Lower and upper estimates are the 95% confidence interval for alpha	Non-coding regions	Whole genome
Wilson Sayres et al.	2011	Mammalia	Megabat	Pteropus vampyrus	2.01	1.61	2.48	Evolutionary method (Miyata et al. 1987; comparing X/Autosomes)	Lower and upper estimates are the 95% confidence interval for alpha	Non-coding regions	Whole genome
Wilson Sayres et al.	2011	Mammalia	Tenrec	Echinops telfairi	2.01	1.78	2.29	Evolutionary method (Miyata et al. 1987; comparing X/Autosomes)	Lower and upper estimates are the 95% confidence interval for alpha	Non-coding regions	Whole genome
Wilson Sayres et al.	2011	Mammalia	Dog	Canis lupus familiaris	2.04	1.64	2.6	Evolutionary method (Miyata et al. 1987; comparing X/Autosomes)	Lower and upper estimates are the 95% confidence interval for alpha	Non-coding regions	Whole genome
Wilson Sayres et al.	2011	Mammalia	Microbat	Myotis lucifugus	2.15	1.41	3.04	Evolutionary method (Miyata et al. 1987; comparing X/Autosomes)	Lower and upper estimates are the 95% confidence interval for alpha	Non-coding regions	Whole genome
Wilson Sayres et al.	2011	Mammalia	Mouse	Mus musculus	2.19	1.23	6.27	Evolutionary method (Miyata et al. 1987; comparing X/Autosomes)	Lower and upper estimates are the 95% confidence interval for alpha	Non-coding regions	Whole genome
Wilson Sayres et al.	2011	Mammalia	Squirrel	Spermophilus tridecemlineatus	2.36	1.58	3.27	Evolutionary method (Miyata et al. 1987; comparing X/Autosomes)	Lower and upper estimates are the 95% confidence interval for alpha	Non-coding regions	Whole genome
Wilson Sayres et al.	2011	Mammalia	Bushbaby	Otolemur garnettii	2.38	1.91	3.01	Evolutionary method (Miyata et al. 1987; comparing X/Autosomes)	Lower and upper estimates are the 95% confidence interval for alpha	Non-coding regions	Whole genome
Wilson Sayres et al.	2011	Mammalia	Gorilla	Gorilla gorilla	2.53	1.44	4.54	Evolutionary method (Miyata et al. 1987; comparing X/Autosomes)	Lower and upper estimates are the 95% confidence interval for alpha	Non-coding regions	Whole genome
Wilson Sayres et al.	2011	Mammalia	Marmoset	Callithrix jacchus	2.6	2.08	3.35	Evolutionary method (Miyata et al. 1987; comparing X/Autosomes)	Lower and upper estimates are the 95% confidence interval for alpha	Non-coding regions	Whole genome
Wilson Sayres et al.	2011	Mammalia	Hyrax	Procavia capensis	2.7	2.34	3.09	Evolutionary method (Miyata et al. 1987; comparing X/Autosomes)	Lower and upper estimates are the 95% confidence interval for alpha	Non-coding regions	Whole genome
Wilson Sayres et al.	2011	Mammalia	Cow	Bos taurus	2.75	2.07	4.15	Evolutionary method (Miyata et al. 1987; comparing X/Autosomes)	Lower and upper estimates are the 95% confidence interval for alpha	Non-coding regions	Whole genome
Wilson Sayres et al.	2011	Mammalia	Elephant	Loxodonta africana	2.81	1.7	4.42	Evolutionary method (Miyata et al. 1987; comparing X/Autosomes)	Lower and upper estimates are the 95% confidence interval for alpha	Non-coding regions	Whole genome
Wilson Sayres et al.	2011	Mammalia	Rhesus macaque	Macaca mulatta	2.88	2.31	3.68	Evolutionary method (Miyata et al. 1987; comparing X/Autosomes)	Lower and upper estimates are the 95% confidence interval for alpha	Non-coding regions	Whole genome
Wilson Sayres et al.	2011	Mammalia	Grey mouse lemur	Microcebus murinus	2.96	2.09	4.44	Evolutionary method (Miyata et al. 1987; comparing X/Autosomes)	Lower and upper estimates are the 95% confidence interval for alpha	Non-coding regions	Whole genome
Wilson Sayres et al.	2011	Mammalia	Tarsier	Tarsier syrichta	3.02	2.28	4.21	Evolutionary method (Miyata et al. 1987; comparing X/Autosomes)	Lower and upper estimates are the 95% confidence interval for alpha	Non-coding regions	Whole genome
Wilson Sayres et al.	2011	Mammalia	Alpaca	Vicugna pacos	3.25	2.01	5.03	Evolutionary method (Miyata et al. 1987; comparing X/Autosomes)	Lower and upper estimates are the 95% confidence interval for alpha	Non-coding regions	Whole genome
Wilson Sayres et al.	2011	Mammalia	Treeshrew	Tupaia belanger	3.33	2.66	4.25	Evolutionary method (Miyata et al. 1987; comparing X/Autosomes)	Lower and upper estimates are the 95% confidence interval for alpha	Non-coding regions	Whole genome
Wilson Sayres et al.	2011	Mammalia	Rabbit	Oryctolagus cuniculus	3.34	2.54	4.61	Evolutionary method (Miyata et al. 1987; comparing X/Autosomes)	Lower and upper estimates are the 95% confidence interval for alpha	Non-coding regions	Whole genome
Wilson Sayres et al.	2011	Mammalia	Orangutan	Pongo abelii	3.53	2.62	5.04	Evolutionary method (Miyata et al. 1987; comparing X/Autosomes)	Lower and upper estimates are the 95% confidence interval for alpha	Non-coding regions	Whole genome
Wilson Sayres et al.	2011	Mammalia	Horse	Equus caballus	3.53	2.82	4.48	Evolutionary method (Miyata et al. 1987; comparing X/Autosomes)	Lower and upper estimates are the 95% confidence interval for alpha	Non-coding regions	Whole genome
Wilson Sayres et al.	2011	Mammalia	Chimpanzee	Pan troglodytes	3.6	2.54	5.28	Evolutionary method (Miyata et al. 1987; comparing X/Autosomes)	Lower and upper estimates are the 95% confidence interval for alpha	Non-coding regions	Whole genome
Wilson Sayres et al.	2011	Mammalia	Dolphin	Tursiops truncatus	3.88	2.94	5.47	Evolutionary method (Miyata et al. 1987; comparing X/Autosomes)	Lower and upper estimates are the 95% confidence interval for alpha	Non-coding regions	Whole genome
Wilson Sayres et al.	2011	Mammalia	Human	Homo sapiens	20.09	8.34		Evolutionary method (Miyata et al. 1987; comparing X/Autosomes)	Lower and upper estimates are the 95% confidence interval for alpha	Non-coding regions	Whole genome
Vicoso et al.	2013	Reptilia	Gater snake;Pygmy rattlesnake	Thamnophis elegans;Sistrurus catenatus	1.8			Evolutionary method (Miyata et al. 1987; comparing Z/Autosomes)	No confidence interval provided in article	Synonymous site	Coding sequences from homologous sites
Garrigan et al.	2014	Insecta	Fruit fly	Drosophila Melanogaster	1.14	0.91	1.42	Evolutionary method (Miyata et al. 1987; comparing X/Autosomes)	Lower and upper estimates are the 95% confidence interval for alpha		Whole genome
Wang et al.	2014	Aves	Sunbittern	Eurypyga helias	1.59909	1.34185	1.91982	Evolutionary method (Miyata et al. 1987; comparing Z/Autosomes)	Lower and upper estimates are the 95% confidence interval for alpha	Intron	Whole genome
Wang et al.	2014	Aves	Little Egret	Egretta garzetta	1.67752	1.43272	1.97708	Evolutionary method (Miyata et al. 1987; comparing Z/Autosomes)	Lower and upper estimates are the 95% confidence interval for alpha	Intron	Whole genome
Wang et al.	2014	Aves	Budgerigar	Melopsittacus undulatus	1.72246	1.50892	1.97573	Evolutionary method (Miyata et al. 1987; comparing Z/Autosomes)	Lower and upper estimates are the 95% confidence interval for alpha	Intron	Whole genome
Wang et al.	2014	Aves	Rhinoceros Hornbill	Buceros rhinoceros	1.86753	1.56521	2.25061	Evolutionary method (Miyata et al. 1987; comparing Z/Autosomes)	Lower and upper estimates are the 95% confidence interval for alpha	Intron	Whole genome
Wang et al.	2014	Aves	Rifleman	Acanthistta choris	1.87134	1.6169	2.18059	Evolutionary method (Miyata et al. 1987; comparing Z/Autosomes)	Lower and upper estimates are the 95% confidence interval for alpha	Intron	Whole genome
Wang et al.	2014	Aves	Grey Crowned Crane	Balearica regulorum	1.8991	1.66354	2.18037	Evolutionary method (Miyata et al. 1987; comparing Z/Autosomes)	Lower and upper estimates are the 95% confidence interval for alpha	Intron	Whole genome
Wang et al.	2014	Aves	Downy Woodpecker	Picoides pubescens	1.90493	1.55484	2.36619	Evolutionary method (Miyata et al. 1987; comparing Z/Autosomes)	Lower and upper estimates are the 95% confidence interval for alpha	Intron	Whole genome
Wang et al.	2014	Aves	Carmine Bee-eater	Merops nubicus	1.90595	1.59697	2.29838	Evolutionary method (Miyata et al. 1987; comparing Z/Autosomes)	Lower and upper estimates are the 95% confidence interval for alpha	Intron	Whole genome
Wang et al.	2014	Aves	White-throated Tinamou	Tinamous major	1.95228	1.53009	2.54358	Evolutionary method (Miyata et al. 1987; comparing Z/Autosomes)	Lower and upper estimates are the 95% confidence interval for alpha	Intron	Whole genome
Wang et al.	2014	Aves	Kea	Nestor notabilis	2.02241	1.69976	2.43266	Evolutionary method (Miyata et al. 1987; comparing Z/Autosomes)	Lower and upper estimates are the 95% confidence interval for alpha	Intron	Whole genome
Wang et al.	2014	Aves	Yellow-throated Sandgrouse	Pterocles gutturalis	2.02245	1.71566	2.40739	Evolutionary method (Miyata et al. 1987; comparing Z/Autosomes)	Lower and upper estimates are the 95% confidence interval for alpha	Intron	Whole genome
Wang et al.	2014	Aves	Dalmatian Pelican	Pelecanus crispus	2.02755	1.71753	2.41742	Evolutionary method (Miyata et al. 1987; comparing Z/Autosomes)	Lower and upper estimates are the 95% confidence interval for alpha	Intron	Whole genome
Wang et al.	2014	Aves	Cuckoo Roller	Leptosomus discolor	2.04215	1.75366	2.39815	Evolutionary method (Miyata et al. 1987; comparing Z/Autosomes)	Lower and upper estimates are the 95% confidence interval for alpha	Intron	Whole genome
Wang et al.	2014	Aves	Red-legged Seriema	Cariama cristata	2.04453	1.73157	2.43848	Evolutionary method (Miyata et al. 1987; comparing Z/Autosomes)	Lower and upper estimates are the 95% confidence interval for alpha	Intron	Whole genome
Wang et al.	2014	Aves	Emperor Penguin	Aptenodytes forsteri	2.08275	1.7979	2.43217	Evolutionary method (Miyata et al. 1987; comparing Z/Autosomes)	Lower and upper estimates are the 95% confidence interval for alpha	Intron	Whole genome
Wang et al.	2014	Aves	MacQueen's Bustard	Chlamydotis undulata	2.11204	1.78975	2.51851	Evolutionary method (Miyata et al. 1987; comparing Z/Autosomes)	Lower and upper estimates are the 95% confidence interval for alpha	Intron	Whole genome
Wang et al.	2014	Aves	Brown Mesite	Mesitornis unicolor	2.12342	1.79919	2.5326	Evolutionary method (Miyata et al. 1987; comparing Z/Autosomes)	Lower and upper estimates are the 95% confidence interval for alpha	Intron	Whole genome
Wang et al.	2014	Aves	Speckled Mousebird	Colius striatus	2.15338	1.83425	2.5535	Evolutionary method (Miyata et al. 1987; comparing Z/Autosomes)	Lower and upper estimates are the 95% confidence interval for alpha	Intron	Whole genome
Wang et al.	2014	Aves	Golden-collared Manakin	Manacus vitellinus	2.15755	1.79928	2.621	Evolutionary method (Miyata et al. 1987; comparing Z/Autosomes)	Lower and upper estimates are the 95% confidence interval for alpha	Intron	Whole genome
Wang et al.	2014	Aves	Peregrine Falcon	Falco peregrinus	2.16133	1.83261	2.57636	Evolutionary method (Miyata et al. 1987; comparing Z/Autosomes)	Lower and upper estimates are the 95% confidence interval for alpha	Intron	Whole genome
Wang et al.	2014	Aves	Medium Ground-finch	Geospiza fortis	2.23504	1.8658	2.71352	Evolutionary method (Miyata et al. 1987; comparing Z/Autosomes)	Lower and upper estimates are the 95% confidence interval for alpha	Intron	Whole genome
Wang et al.	2014	Aves	Hoatzin	Ophisthocomus hoazin	2.24136	1.87715	2.71113	Evolutionary method (Miyata et al. 1987; comparing Z/Autosomes)	Lower and upper estimates are the 95% confidence interval for alpha	Intron	Whole genome
Wang et al.	2014	Aves	Great Crested Grebe	Podiceps cristatus	2.25583	1.88116	2.74251	Evolutionary method (Miyata et al. 1987; comparing Z/Autosomes)	Lower and upper estimates are the 95% confidence interval for alpha	Intron	Whole genome
Wang et al.	2014	Aves	Barn Owl	Tyto alba	2.31281	1.95545	2.76849	Evolutionary method (Miyata et al. 1987; comparing Z/Autosomes)	Lower and upper estimates are the 95% confidence interval for alpha	Intron	Whole genome
Wang et al.	2014	Aves	Common Cuckoo	Cuculus canorus	2.31502	1.92042	2.8329	Evolutionary method (Miyata et al. 1987; comparing Z/Autosomes)	Lower and upper estimates are the 95% confidence interval for alpha	Intron	Whole genome
Wang et al.	2014	Aves	Bar-tailed Trogon	Apaloderma vittatum	2.31544	1.89053	2.88679	Evolutionary method (Miyata et al. 1987; comparing Z/Autosomes)	Lower and upper estimates are the 95% confidence interval for alpha	Intron	Whole genome
Wang et al.	2014	Aves	Adelie Penguin	Pygoscelis adeliae	2.33505	1.98707	2.7748	Evolutionary method (Miyata et al. 1987; comparing Z/Autosomes)	Lower and upper estimates are the 95% confidence interval for alpha	Intron	Whole genome
Wang et al.	2014	Aves	Pigeon	Columba livia	2.35172	1.9518	2.87698	Evolutionary method (Miyata et al. 1987; comparing Z/Autosomes)	Lower and upper estimates are the 95% confidence interval for alpha	Intron	Whole genome
Wang et al.	2014	Aves	Great Cormorant	Phalacrocorax carbo	2.35205	1.97036	2.84631	Evolutionary method (Miyata et al. 1987; comparing Z/Autosomes)	Lower and upper estimates are the 95% confidence interval for alpha	Intron	Whole genome
Wang et al.	2014	Aves	American Crow	Corvus brachyrhynchos	2.39037	1.98885	2.91652	Evolutionary method (Miyata et al. 1987; comparing Z/Autosomes)	Lower and upper estimates are the 95% confidence interval for alpha	Intron	Whole genome
Wang et al.	2014	Aves	Crested Ibis	Nipponia nippon	2.40834	2.00446	2.93766	Evolutionary method (Miyata et al. 1987; comparing Z/Autosomes)	Lower and upper estimates are the 95% confidence interval for alpha	Intron	Whole genome
Wang et al.	2014	Aves	Chimney Swift	Chaetura pelagica	2.42688	2.00188	2.99209	Evolutionary method (Miyata et al. 1987; comparing Z/Autosomes)	Lower and upper estimates are the 95% confidence interval for alpha	Intron	Whole genome
Wang et al.	2014	Aves	Chuck-will's-widow	Caprimulgus Carolinensis	2.46899	2.04654	3.02748	Evolutionary method (Miyata et al. 1987; comparing Z/Autosomes)	Lower and upper estimates are the 95% confidence interval for alpha	Intron	Whole genome
Wang et al.	2014	Aves	American Flamingo	Phoenicopterus ruber	2.46967	2.02916	3.06011	Evolutionary method (Miyata et al. 1987; comparing Z/Autosomes)	Lower and upper estimates are the 95% confidence interval for alpha	Intron	Whole genome
Wang et al.	2014	Aves	Red-throated Loon	Gavia stellate	2.49403	2.07952	3.03747	Evolutionary method (Miyata et al. 1987; comparing Z/Autosomes)	Lower and upper estimates are the 95% confidence interval for alpha	Intron	Whole genome
Wang et al.	2014	Aves	Pekin Duck	Anas platyrhynchos	2.5058	2.1414	2.96584	Evolutionary method (Miyata et al. 1987; comparing Z/Autosomes)	Lower and upper estimates are the 95% confidence interval for alpha	Intron	Whole genome
Wang et al.	2014	Aves	Killdeer	Charadrius vociferus	2.61515	2.18742	3.17548	Evolutionary method (Miyata et al. 1987; comparing Z/Autosomes)	Lower and upper estimates are the 95% confidence interval for alpha	Intron	Whole genome
Wang et al.	2014	Aves	Zebra Finch	Taeniopygia guttata	2.62673	2.12073	3.32858	Evolutionary method (Miyata et al. 1987; comparing Z/Autosomes)	Lower and upper estimates are the 95% confidence interval for alpha	Intron	Whole genome
Wang et al.	2014	Aves	Turkey Vulture	Cathartes aura	2.65246	2.2815	3.11796	Evolutionary method (Miyata et al. 1987; comparing Z/Autosomes)	Lower and upper estimates are the 95% confidence interval for alpha	Intron	Whole genome
Wang et al.	2014	Aves	Northern Fulmar	Fulmarus glacialis	2.82945	2.36156	3.44865	Evolutionary method (Miyata et al. 1987; comparing Z/Autosomes)	Lower and upper estimates are the 95% confidence interval for alpha	Intron	Whole genome
Wang et al.	2014	Aves	Anna's Hummingbird	Calypte anna	2.84669	2.30284	3.60495	Evolutionary method (Miyata et al. 1987; comparing Z/Autosomes)	Lower and upper estimates are the 95% confidence interval for alpha	Intron	Whole genome
Wang et al.	2014	Aves	Red-crested Turaco	Tauraco erythrolophus	2.92038	2.32621	3.77299	Evolutionary method (Miyata et al. 1987; comparing Z/Autosomes)	Lower and upper estimates are the 95% confidence interval for alpha	Intron	Whole genome
Wang et al.	2014	Aves	White-tailed Tropicbird	Phaethon lepturus	3.58756	2.84853	4.6779	Evolutionary method (Miyata et al. 1987; comparing Z/Autosomes)	Lower and upper estimates are the 95% confidence interval for alpha	Intron	Whole genome
Venn et al.	2014	Mammalia	Chimpanzee	Pan troglodytes	4.37			Direct estimate (trios)	No confidence interval provided in article	Whole genome	Whole genome	De novo
Wang et al.	2014	Aves	Common Ostrich	Struthio Camelus	6.67664	4.48118	11.806	Evolutionary method (Miyata et al. 1987; comparing Z/Autosomes)	Lower and upper estimates are the 95% confidence interval for alpha	Intron	Whole genome
Smeds et al.	2016	Aves	Collard flycatcher	Ficedula albicollis	1.2	0.6	2.51	Direct estimate (trios)	Lower and upper estimates are the 95% confidence interval for alpha	Whole genome	Whole genome	De novo	Measured young birds, so they note perhaps fewer mutations (accumulate with age)
Mawaribuchi et al.	2016	Amphibia	Frog	Rana rugosa	1.7	0.9	2.4	Evolutionary method (Miyata et al. 1987; comparing Z/W)	Lower and upper estimates are the 95% confidence interval for alpha	Exons and Introns	Five sequences	Nucleotide substitution
Mawaribuchi et al.	2016	Amphibia	Frog	Rana rugosa	2.5	1.1	3.9	Evolutionary method (Miyata et al. 1987; comparing X/Y)	Lower and upper estimates are the 95% confidence interval for alpha	Exons and Introns	Five sequences	Nucleotide substitution
Link et al.	2017	Mammalia	Rodents (Mouse;Rat)	Mus musculus;Rattus norvegicus	1.6	1.53	1.68	Evolutionary method (Miyata et al. 1987; comparing X/Autosomes)	Lower and upper estimates are the 95% confidence interval for alpha	Intron	698 genes	Nucleotide substitution	Orthologues (intronic sequences)
Link et al.	2017	Mammalia	Rodents (Mouse;Rat)	Mus musculus;Rattus norvegicus	1.78	1.75	1.81	Evolutionary method (Miyata et al. 1987; comparing X/Y)	Lower and upper estimates are the 95% confidence interval for alpha	Intron	698 genes	Nucleotide substitution	Orthologues (intronic sequences)
Link et al.	2017	Mammalia	Primates (Human;Marmoset)	Homo sapiens;Callithrix jacchus	1.84	1.71	1.97	Evolutionary method (Miyata et al. 1987; comparing X/Autosomes)	Lower and upper estimates are the 95% confidence interval for alpha	Intron	698 genes	Nucleotide substitution	Orthologues (intronic sequences)
Link et al.	2017	Mammalia	Rodents (Mouse;Rat)	Mus musculus;Rattus norvegicus	1.87	1.82	1.92	Evolutionary method (Miyata et al. 1987; comparing Y/Autosomes)	Lower and upper estimates are the 95% confidence interval for alpha	Intron	698 genes	Nucleotide substitution	Orthologues (intronic sequences)
Link et al.	2017	Mammalia	Monotreme mammals (Platypus;Echidna)	Ornithorhynchus anatinus;Tachyglossus aculeatu	2.35	2.12	2.55	Evolutionary method (Miyata et al. 1987; comparing X/Autosomes)	Lower and upper estimates are the 95% confidence interval for alpha	Intron	698 genes	Nucleotide substitution	Orthologues (intronic sequences)
Link et al.	2017	Mammalia	Primates (Human;Marmoset)	Homo sapiens;Callithrix jacchus	2.52	2.44	2.59	Evolutionary method (Miyata et al. 1987; comparing X/Y)	Lower and upper estimates are the 95% confidence interval for alpha	Intron	698 genes	Nucleotide substitution	Orthologues (intronic sequences)
Link et al.	2017	Mammalia	Monotreme mammals (Platypus;Echidna)	Ornithorhynchus anatinus;Tachyglossus aculeatu	2.99	2.9	3.07	Evolutionary method (Miyata et al. 1987; comparing X/Y)	Lower and upper estimates are the 95% confidence interval for alpha	Intron	698 genes	Nucleotide substitution	Orthologues (intronic sequences)
Link et al.	2017	Mammalia	Primates (Human;Marmoset)	Homo sapiens;Callithrix jacchus	3.03	2.89	3.24	Evolutionary method (Miyata et al. 1987; comparing Y/Autosomes)	Lower and upper estimates are the 95% confidence interval for alpha	Intron	698 genes	Nucleotide substitution	Orthologues (intronic sequences)
Tatsumoto et al.	2017	Mammalia	Chimpanzee	Pan troglodytes	3.08			Direct estimate (trios)	No confidence interval provided in article
Link et al.	2017	Mammalia	Monotreme mammals (Platypus;Echidna)	Ornithorhynchus anatinus;Tachyglossus aculeatu	3.51	3.29	3.69	Evolutionary method (Miyata et al. 1987; comparing Y/Autosomes)	Lower and upper estimates are the 95% confidence interval for alpha	Intron	698 genes	Nucleotide substitution	Orthologues (intronic sequences)
Jónsson et al.	2017	Mammalia	Human	Homo sapiens	4.05			Direct estimate (trios)	No confidence interval provided in article
Thomas et al.	2018	Mammalia	Owl monkey	Aotus nancymaae	2.09			Direct estimate (trios)	No confidence interval provided in article
Charlesworth, Campos, and Jackson	2018	Insecta	Fruit fly	Drosophila melanogaster;Drosophila simulans;Drosophila yubuka	3.1	1.5	3.7	Evolutionary method (Miyata et al. 1987; comparing X/Autosomes)	Upper and lower estimates are based on different neutral sites	Synomous site			*Different types of synmous mutations were evaulated
Phung et al.	2019	Mammalia	Dog	Canis lupus familiaris	2	1.293	2.444	Evolutionary method (Miyata et al. 1987; comparing X/Autosomes)	Upper and lower estimates were calculated using differen cM thresholds	Synomous site	Whole genome		Dog-cat divergence, the text lists the estimate is likely around 2.
Besenbacher et al.	2019	Mammalia	Gorilla	Gorilla gorilla	2			Direct estimate (trios)	No confidence interval provided in article
Bechsgaard et al.	2019	Arachnida	Spider	Stegodyphus africanus	2.6			Evolutionary method (Miyata et al. 1987; comparing X/Autosomes)	No confidence interval provided in article	Synonymous site	Whole genome
Lindsay et al.	2019	Mammalia	Mouse	Mus musculus	2.76			Direct estimate (trios)	No confidence interval provided in article
Besenbacher et al.	2019	Mammalia	Orangutan	Pongo abelii	4.13			Direct estimate (trios)	No confidence interval provided in article
Acosta et al.	2019	Reptilia	Pleurodont (Green anole;Fiji-banded iguana)	Anolis carolinensis;Brachylophus fasciatus	5	3.2	7	Evolutionary method (Miyata et al. 1987; comparing X/Autosomes)	Lower and upper estimates are the 95% confidence interval for alpha	Introns	Intron sequences between orthologous exons
Acosta et al.	2019	Reptilia	Pleurodont (Green anole;Fiji-banded iguana)	Anolis carolinensis;Brachylophus fasciatus	6	5.7	7	Evolutionary method (Miyata et al. 1987; comparing X/Y)	Lower and upper estimates are the 95% confidence interval for alpha	Introns	Intron sequences between orthologous exons
Acosta et al.	2019	Reptilia	Pleurodont (Green anole;Fiji-banded iguana)	Anolis carolinensis;Brachylophus fasciatus	7.5	7	11	Evolutionary method (Miyata et al. 1987; comparing Y/Autosomes)	Lower and upper estimates are the 95% confidence interval for alpha	Introns	Intron sequences between orthologous exons
Bechsgaard et al.	2019	Arachnida	Spider	Stegodyphus mimosarum	8.1			Evolutionary method (Miyata et al. 1987; comparing X/Autosomes)	No confidence interval provided in article	Synonymous site	Whole genome		Point estimate of 1.98 using reduced representation sequencing
Törmä, Burny, and Schlötterer	2020	Insecta	Fruit fly	Drosophila Melanogaster	-0.48	-0.53	-0.44	Evolutionary method (Miyata et al. 1987; comparing X/Autosomes)	Lower and upper estimates are the 95% confidence interval for alpha		Whole genome	Indel	Measured in mismatch-repair deficient D.melanogaster, impossible ratio as X/A for indels is >1.
Campbell et al.	2020	Mammalia	Gray mouse lemur	Microcebus murinus	1.2			Direct estimate (trios)	No confidence interval provided in article	Whole genome	Whole genome
Törmä, Burny, and Schlötterer	2020	Insecta	Fruit fly	Drosophila Melanogaster	2.18	1.5	3.26	Evolutionary method (Miyata et al. 1987; comparing X/Autosomes)	Lower and upper estimates are the 95% confidence interval for alpha		Whole genome	Single nucleotide variants	Measured in mismatch-repair deficient D.melanogaster
Hayes et al.	2020	Aves	Great tit	Parus major	2.64	2.13	3.25	Evolutionary method (Miyata et al. 1987; comparing Z/Autosomes)	Lower and upper estimates are the 95% confidence interval for alpha	Ancestral repeat	Polymorphic sites	Neutral
Wang et al.	2020	Mammalia	Rhesus macaque	Macaca mulatta	3.21			Direct estimate (trios)	No confidence interval provided in article		Whole genome
Wu et al.	2020	Mammalia	Human	Homo sapiens	4			Direct estimate (trios)	No confidence interval provided in article
Wu et al.	2020	Mammalia	Olive baboon	Papio anubis	4.5			Direct estimate (trios)	No confidence interval provided in article
Schield et al.	2021	Reptilia	Rattlesnake	Crotalus atrox,Crotalus ruber,Crotalus oreganus,Crotalus viridis	2.03	1.91	2.17	Evolutionary method (Miyata et al. 1987; comparing Z/Autosomes)	Upper and lower estimates were calculated using different species comparasions.		Whole genome		Point estimate is the mean estimate of all species comparasions
Manuel, Wu and Przeworski	2022	Mammalia	Cat	Felis catus	0.976672	0.757044	1.21809	Evolutionary method (Miyata et al. 1987; comparing X/Autosomes)	Lower and upper estimates are the 95% confidence interval for alpha	Non-coding regions	Whole genome excluding pseudo-autosomal regions and repeative regions	Nucleotide substitution
Manuel, Wu and Przeworski	2022	Reptilia	Western garter snake	Thamnophis elegans	1.29408	1.16782	1.44206	Evolutionary method (Miyata et al. 1987; comparing Z/Autosomes)	Lower and upper estimates are the 95% confidence interval for alpha	Non-coding regions	Whole genome excluding micro-chromosomes, pseudo-autosomal regions, and repeative regions	Nucleotide substitution
Manuel, Wu and Przeworski	2022	Aves	Muscovy duck	Cairina moschata	1.31816	1.06523	1.65146	Evolutionary method (Miyata et al. 1987; comparing Z/Autosomes)	Lower and upper estimates are the 95% confidence interval for alpha	Non-coding regions	Whole genome excluding micro-chromosomes, pseudo-autosomal regions, and repeative regions	Nucleotide substitution
Manuel, Wu and Przeworski	2022	Aves	Northern ground hornbill	Bucorvus abyssinicus	1.33475	1.11726	1.64757	Evolutionary method (Miyata et al. 1987; comparing Z/Autosomes)	Lower and upper estimates are the 95% confidence interval for alpha	Non-coding regions	Whole genome excluding micro-chromosomes, pseudo-autosomal regions, and repeative regions	Nucleotide substitution
Manuel, Wu and Przeworski	2022	Mammalia	Dog	Canis lupus familiaris	1.33921	1.12285	1.56005	Evolutionary method (Miyata et al. 1987; comparing X/Autosomes)	Lower and upper estimates are the 95% confidence interval for alpha	Non-coding regions	Whole genome excluding pseudo-autosomal regions and repeative regions	Nucleotide substitution
Manuel, Wu and Przeworski	2022	Aves	Chicken	Gallus gallus	1.43945	1.05434	1.9938	Evolutionary method (Miyata et al. 1987; comparing Z/Autosomes)	Lower and upper estimates are the 95% confidence interval for alpha	Non-coding regions	Whole genome excluding micro-chromosomes, pseudo-autosomal regions, and repeative regions	Nucleotide substitution
Manuel, Wu and Przeworski	2022	Aves	Little egret	Egretta garzetta	1.46043	1.2179	1.82179	Evolutionary method (Miyata et al. 1987; comparing Z/Autosomes)	Lower and upper estimates are the 95% confidence interval for alpha	Non-coding regions	Whole genome excluding micro-chromosomes, pseudo-autosomal regions, and repeative regions	Nucleotide substitution
Manuel, Wu and Przeworski	2022	Reptilia	European adder	Vipera berus	1.48097	1.34152	1.6545	Evolutionary method (Miyata et al. 1987; comparing Z/Autosomes)	Lower and upper estimates are the 95% confidence interval for alpha	Non-coding regions	Whole genome excluding micro-chromosomes, pseudo-autosomal regions, and repeative regions	Nucleotide substitution
Manuel, Wu and Przeworski	2022	Reptilia	Corn snake	Pantherophis guttatus	1.51456	1.37844	1.67562	Evolutionary method (Miyata et al. 1987; comparing Z/Autosomes)	Lower and upper estimates are the 95% confidence interval for alpha	Non-coding regions	Whole genome excluding micro-chromosomes, pseudo-autosomal regions, and repeative regions	Nucleotide substitution
Manuel, Wu and Przeworski	2022	Aves	Ruff	Calidris pugnax	1.54809	1.23533	1.9852	Evolutionary method (Miyata et al. 1987; comparing Z/Autosomes)	Lower and upper estimates are the 95% confidence interval for alpha	Non-coding regions	Whole genome excluding micro-chromosomes, pseudo-autosomal regions, and repeative regions	Nucleotide substitution
Manuel, Wu and Przeworski	2022	Aves	Red-crested bustard	Lophotis ruficrista	1.58677	1.34661	1.88668	Evolutionary method (Miyata et al. 1987; comparing Z/Autosomes)	Lower and upper estimates are the 95% confidence interval for alpha	Non-coding regions	Whole genome excluding micro-chromosomes, pseudo-autosomal regions, and repeative regions	Nucleotide substitution
Manuel, Wu and Przeworski	2022	Aves	Magpie goose	Anseranas semipalmata	1.61016	1.24683	2.135	Evolutionary method (Miyata et al. 1987; comparing Z/Autosomes)	Lower and upper estimates are the 95% confidence interval for alpha	Non-coding regions	Whole genome excluding micro-chromosomes, pseudo-autosomal regions, and repeative regions	Nucleotide substitution
Manuel, Wu and Przeworski	2022	Aves	Woodland kingfisher	Halcyon senegalensis	1.78095	1.35281	2.46646	Evolutionary method (Miyata et al. 1987; comparing Z/Autosomes)	Lower and upper estimates are the 95% confidence interval for alpha	Non-coding regions	Whole genome excluding micro-chromosomes, pseudo-autosomal regions, and repeative regions	Nucleotide substitution
Manuel, Wu and Przeworski	2022	Aves	Pigeon	Columba livia	1.80168	1.49842	2.24969	Evolutionary method (Miyata et al. 1987; comparing Z/Autosomes)	Lower and upper estimates are the 95% confidence interval for alpha	Non-coding regions	Whole genome excluding micro-chromosomes, pseudo-autosomal regions, and repeative regions	Nucleotide substitution
Manuel, Wu and Przeworski	2022	Aves	Bald eagle	Haliaeetus leucocephalus	1.83852	1.39221	2.46723	Evolutionary method (Miyata et al. 1987; comparing Z/Autosomes)	Lower and upper estimates are the 95% confidence interval for alpha	Non-coding regions	Whole genome excluding micro-chromosomes, pseudo-autosomal regions, and repeative regions	Nucleotide substitution
Manuel, Wu and Przeworski	2022	Aves	Black-tailed trogon	Trogon melanurus	1.85743	1.48905	2.43329	Evolutionary method (Miyata et al. 1987; comparing Z/Autosomes)	Lower and upper estimates are the 95% confidence interval for alpha	Non-coding regions	Whole genome excluding micro-chromosomes, pseudo-autosomal regions, and repeative regions	Nucleotide substitution
Manuel, Wu and Przeworski	2022	Mammalia	Pig	Sus scrofa	1.8781	1.5562	2.30729	Evolutionary method (Miyata et al. 1987; comparing X/Autosomes)	Lower and upper estimates are the 95% confidence interval for alpha	Non-coding regions	Whole genome excluding pseudo-autosomal regions and repeative regions	Nucleotide substitution
Manuel, Wu and Przeworski	2022	Reptilia	Prairie rattlesnake	Crotalus viridis	1.88616	1.74277	2.09135	Evolutionary method (Miyata et al. 1987; comparing Z/Autosomes)	Lower and upper estimates are the 95% confidence interval for alpha	Non-coding regions	Whole genome excluding micro-chromosomes, pseudo-autosomal regions, and repeative regions	Nucleotide substitution
Manuel, Wu and Przeworski	2022	Aves	Common cuckoo	Cuculus canorus	1.90605	1.48649	2.51353	Evolutionary method (Miyata et al. 1987; comparing Z/Autosomes)	Lower and upper estimates are the 95% confidence interval for alpha	Non-coding regions	Whole genome excluding micro-chromosomes, pseudo-autosomal regions, and repeative regions	Nucleotide substitution
Manuel, Wu and Przeworski	2022	Aves	White-crested guan	Penelope pileata	1.92778	1.43235	2.71844	Evolutionary method (Miyata et al. 1987; comparing Z/Autosomes)	Lower and upper estimates are the 95% confidence interval for alpha	Non-coding regions	Whole genome excluding micro-chromosomes, pseudo-autosomal regions, and repeative regions	Nucleotide substitution
Manuel, Wu and Przeworski	2022	Aves	Grey-winged trumpeter	Psophia crepitans	1.93998	1.55981	2.47018	Evolutionary method (Miyata et al. 1987; comparing Z/Autosomes)	Lower and upper estimates are the 95% confidence interval for alpha	Non-coding regions	Whole genome excluding micro-chromosomes, pseudo-autosomal regions, and repeative regions	Nucleotide substitution
Manuel, Wu and Przeworski	2022	Mammalia	Marmoset	Callithrix jacchus	2			Direct estimate (trios)	No confidence interval provided in article
Manuel, Wu and Przeworski	2022	Aves	Saker falcon	Falco cherrug	2.00852	1.50666	2.68856	Evolutionary method (Miyata et al. 1987; comparing Z/Autosomes)	Lower and upper estimates are the 95% confidence interval for alpha	Non-coding regions	Whole genome excluding micro-chromosomes, pseudo-autosomal regions, and repeative regions	Nucleotide substitution
Manuel, Wu and Przeworski	2022	Aves	Burchell's sandgrouse	Pterocles burchelli	2.14877	1.84608	2.53209	Evolutionary method (Miyata et al. 1987; comparing Z/Autosomes)	Lower and upper estimates are the 95% confidence interval for alpha	Non-coding regions	Whole genome excluding micro-chromosomes, pseudo-autosomal regions, and repeative regions	Nucleotide substitution
Manuel, Wu and Przeworski	2022	Reptilia	Indian cobra	Naja naja	2.24527	2.04635	2.49924	Evolutionary method (Miyata et al. 1987; comparing Z/Autosomes)	Lower and upper estimates are the 95% confidence interval for alpha	Non-coding regions	Whole genome excluding micro-chromosomes, pseudo-autosomal regions, and repeative regions	Nucleotide substitution
Manuel, Wu and Przeworski	2022	Mammalia	Marmoset	Callithrix jacchus	2.30022	1.9691	2.66435	Evolutionary method (Miyata et al. 1987; comparing X/Autosomes)	Lower and upper estimates are the 95% confidence interval for alpha	Non-coding regions	Whole genome excluding pseudo-autosomal regions and repeative regions	Nucleotide substitution
Manuel, Wu and Przeworski	2022	Mammalia	Cat	Felis catus	2.33333			Direct estimate (trios)	No confidence interval provided in article
Manuel, Wu and Przeworski	2022	Mammalia	Sumatran rhino	Dicerorhinus sumatrensis	2.4042	1.92783	2.92963	Evolutionary method (Miyata et al. 1987; comparing X/Autosomes)	Lower and upper estimates are the 95% confidence interval for alpha	Non-coding regions	Whole genome excluding pseudo-autosomal regions and repeative regions	Nucleotide substitution
Manuel, Wu and Przeworski	2022	Mammalia	Squirrel monkey	Saimiri boliviensis	2.47023	2.12611	2.88479	Evolutionary method (Miyata et al. 1987; comparing X/Autosomes)	Lower and upper estimates are the 95% confidence interval for alpha	Non-coding regions	Whole genome excluding pseudo-autosomal regions and repeative regions	Nucleotide substitution
Manuel, Wu and Przeworski	2022	Mammalia	Rat	Rattus norvegicus	2.53539	2.17743	3.0048	Evolutionary method (Miyata et al. 1987; comparing X/Autosomes)	Lower and upper estimates are the 95% confidence interval for alpha	Non-coding regions	Whole genome excluding pseudo-autosomal regions and repeative regions	Nucleotide substitution
Manuel, Wu and Przeworski	2022	Mammalia	Macaque	Macaca mulatta	2.59582	2.20939	3.04171	Evolutionary method (Miyata et al. 1987; comparing X/Autosomes)	Lower and upper estimates are the 95% confidence interval for alpha	Non-coding regions	Whole genome excluding pseudo-autosomal regions and repeative regions	Nucleotide substitution
Manuel, Wu and Przeworski	2022	Mammalia	Rabbit	Oryctolagus cuniculus	2.62002	2.2651	3.0647	Evolutionary method (Miyata et al. 1987; comparing X/Autosomes)	Lower and upper estimates are the 95% confidence interval for alpha	Non-coding regions	Whole genome excluding pseudo-autosomal regions and repeative regions	Nucleotide substitution
Manuel, Wu and Przeworski	2022	Mammalia	Shrew mouse	Mus pahari	2.66009	2.29082	3.12407	Evolutionary method (Miyata et al. 1987; comparing X/Autosomes)	Lower and upper estimates are the 95% confidence interval for alpha	Non-coding regions	Whole genome excluding pseudo-autosomal regions and repeative regions	Nucleotide substitution
Manuel, Wu and Przeworski	2022	Aves	Collared flycatcher	Ficedula albicollis	2.69653	1.90052	4.46248	Evolutionary method (Miyata et al. 1987; comparing Z/Autosomes)	Lower and upper estimates are the 95% confidence interval for alpha	Non-coding regions	Whole genome excluding micro-chromosomes, pseudo-autosomal regions, and repeative regions	Nucleotide substitution
Manuel, Wu and Przeworski	2022	Mammalia	Cattle	Bos taurus	2.74545			Direct estimate (trios)	No confidence interval provided in article
Manuel, Wu and Przeworski	2022	Mammalia	Mouse	Mus musculus	2.8215	2.44629	3.34797	Evolutionary method (Miyata et al. 1987; comparing X/Autosomes)	Lower and upper estimates are the 95% confidence interval for alpha	Non-coding regions	Whole genome excluding pseudo-autosomal regions and repeative regions	Nucleotide substitution
Manuel, Wu and Przeworski	2022	Mammalia	Mouse lemur	Microcebus murinus	2.8906	2.16397	3.90499	Evolutionary method (Miyata et al. 1987; comparing X/Autosomes)	Lower and upper estimates are the 95% confidence interval for alpha	Non-coding regions	Whole genome excluding pseudo-autosomal regions and repeative regions	Nucleotide substitution
Manuel, Wu and Przeworski	2022	Mammalia	Aye-aye	Daubentonia madagascariensis	2.95466	2.63228	3.42433	Evolutionary method (Miyata et al. 1987; comparing X/Autosomes)	Lower and upper estimates are the 95% confidence interval for alpha	Non-coding regions	Whole genome excluding pseudo-autosomal regions and repeative regions	Nucleotide substitution
Manuel, Wu and Przeworski	2022	Mammalia	Cattle	Bos taurus	2.97337	2.51953	3.50821	Evolutionary method (Miyata et al. 1987; comparing X/Autosomes)	Lower and upper estimates are the 95% confidence interval for alpha	Non-coding regions	Whole genome excluding pseudo-autosomal regions and repeative regions	Nucleotide substitution
Manuel, Wu and Przeworski	2022	Mammalia	White rhino	Ceratotherium simum_cottoni	3.07206	2.59534	3.66677	Evolutionary method (Miyata et al. 1987; comparing X/Autosomes)	Lower and upper estimates are the 95% confidence interval for alpha	Non-coding regions	Whole genome excluding pseudo-autosomal regions and repeative regions	Nucleotide substitution
Manuel, Wu and Przeworski	2022	Mammalia	Orangutan	Pongo abelii	3.36859	2.68225	4.10208	Evolutionary method (Miyata et al. 1987; comparing X/Autosomes)	Lower and upper estimates are the 95% confidence interval for alpha	Non-coding regions	Whole genome excluding pseudo-autosomal regions and repeative regions	Nucleotide substitution
Manuel, Wu and Przeworski	2022	Mammalia	Sheep	Ovis aries	3.42555	2.82892	4.12048	Evolutionary method (Miyata et al. 1987; comparing X/Autosomes)	Lower and upper estimates are the 95% confidence interval for alpha	Non-coding regions	Whole genome excluding pseudo-autosomal regions and repeative regions	Nucleotide substitution
Manuel, Wu and Przeworski	2022	Mammalia	Macaque	Macaca mulatta	3.85714			Direct estimate (trios)	No confidence interval provided in article
Manuel, Wu and Przeworski	2022	Mammalia	Human	Homo sapiens	3.86706	2.87002	5.27791	Evolutionary method (Miyata et al. 1987; comparing X/Autosomes)	Lower and upper estimates are the 95% confidence interval for alpha	Non-coding regions	Whole genome excluding pseudo-autosomal regions and repeative regions	Nucleotide substitution
Manuel, Wu and Przeworski	2022	Mammalia	Gibbon	Nomascus leucogenys	3.9378	2.99774	5.02796	Evolutionary method (Miyata et al. 1987; comparing X/Autosomes)	Lower and upper estimates are the 95% confidence interval for alpha	Non-coding regions	Whole genome excluding pseudo-autosomal regions and repeative regions	Nucleotide substitution
Manuel, Wu and Przeworski	2022	Mammalia	Horse	Equus caballus	4.10622	3.44076	5.0042	Evolutionary method (Miyata et al. 1987; comparing X/Autosomes)	Lower and upper estimates are the 95% confidence interval for alpha	Non-coding regions	Whole genome excluding pseudo-autosomal regions and repeative regions	Nucleotide substitution
